# Supplementary material for: Rare upside of climate-induced phenological changes: Gentoo penguins (Pygoscelis papua) avoid heat events at Martillo Isl., Tierra del Fuego, Argentina
Source: PLoS One. 2026 May 20;21(5):e0347877. doi: 10.1371/journal.pone.0347877 (PMC13189336; doi:10.1371/journal.pone.0347877)
Supplement: S1 Table — Frequency of photographs within each interval indicated between brakets. Frequency of photographs varied among years depending on the specific data collected and camera battery life. (XLSX) [file pone.0347877.s001.xlsx]

## Sheet: Sheet1
2013	2014	2015	2016	2017	2018	2019	2020	2021	2022	2023	2024
27 Feb -4 Sep	1 Jan- 2 Nov	1 Jan-30 Jan	1 Jan- 7 Mar	1 Jan- 5 Jan	8 Apr-25 Oct	17 Jan-8 Apr	1 Jan-27 May	1 Jan- 9 Jan	1 Jan-29 Aug	1 Jan-31 Dec	1 Jan-12 Mar
900hs to 1100hs and 1300hs to 1700hs	900hs to 1100hs and 1400hs to 2000hs	500hs to 2245hs	500hs to 2230hs	500hs to 2200hs	800hs to 1100hs and 1600hs to 2000hs	400hs to 2300hs	500hs to 2100hs	800hs to 1100hs and 1400hs to 1900hs	500hs to 2100hs	600hs to 2100hs	600hs to 2100hs
(one per hour)	(one per hour)	(every 15min)	(every 30min)	(every 1min)	(one per hour)	(one per hour)	(one per hour)	(one per hour)	(one per hour)	(one per hour)	(one per hour)
4 Sep-31 Dec	2 Nov-31 Dec	30 Jan-19 Sep	7 Mar-18 Nov	5 Jan-21 Sep		8 Apr-25 Oct	27 May 31 Dec	9 Jan-26 Mar	29Aug- 31 Dec
900hs to 1100hs and 1400hs to 2000hs	500hs to 2245hs	500hs to 220hs	500hs to 2200hs	400hs to 2200hs		800hs to 1100hs and 1600hs to 2000hs	800hs to 1100hs and 1400hs to 1900hs	400hs to 2200hs	600hs to 2100hs
(one per hour)	(every 15min)	(one per hour)	(one per hour)	(one per hour)		(one per hour)	(one per hour)	(one per hour)	(one per hour)
		10 Sep-31 Dec	18 Nov -31Dec	21 Sep-27 Oct		26 Oct-31 Dec		26Mar-14 Sep
		500hs to 2230hs	500hs to 2200hs	900hs to 2200hs		500hs to 2100hs		900hs to 1100hs and 1600hs to 1800hs
		(every 30min)	(every 1min)	(one per hour)		(one per hour)		(one per hour)
								14 Sep-31 Dec
								400hs to 2200hs
								(one per hour)
