# Supplementary material for: Rare upside of climate-induced phenological changes: Gentoo penguins (Pygoscelis papua) avoid heat events at Martillo Isl., Tierra del Fuego, Argentina
Source: PLoS One. 2026 May 20;21(5):e0347877. doi: 10.1371/journal.pone.0347877 (PMC13189336; doi:10.1371/journal.pone.0347877)
Supplement: S2 Table — (XLSX) [file pone.0347877.s002.xlsx]

## Sheet: S3 Table
year	laydate	DateEndPostGuard	days≥20ºC during PostGuard	total number of nests	total number of chicks	chicks/nests	total hours (≥20ºC) during PostGuard	total hot hours(≥20ºC)season	total hot hours season-total hot hours PostGuard	breeding duration
2013	289	48	0	23	21	0.91	0	0	0	124
2014	287	49	1	28	19	0.68	38	42	4	127
2015	293	53	0	24	19	0.79	10	10	0	125
2016	287	47	1	31	30	0.97	4	5	1	126
2019	276	40	1	35	31	0.89	11	17	6	129
2020	276	40	4	43	44	1.02	16	44	28	130
2021	277	37	3	47	38	0.81	8	31	23	125
2022	269	34	4	48	38	0.79	10	27	17	130
2023	285	34	3	61	58	0.95	7	15	8	114
