# Supplementary material for: Rare upside of climate-induced phenological changes: Gentoo penguins (Pygoscelis papua) avoid heat events at Martillo Isl., Tierra del Fuego, Argentina
Source: PLoS One. 2026 May 20;21(5):e0347877. doi: 10.1371/journal.pone.0347877 (PMC13189336; doi:10.1371/journal.pone.0347877)
Supplement: S3 Table — (XLSX) [file pone.0347877.s003.xlsx]

## Sheet: Hoja1
date	maxTregistered( ºC)*	maxTcamera(ºC)		1 to 1 relation
2015-01-22	25.2	24		20	20
2017-02-09	18.5	19		26	26
2019-02-04	25.3	25
2020-02-09	21.2	21
2021-02-10	24.5	25
2022-02-07	23.1	23
2023-01-08	23.4	24
2024-02-06	20.3	21
* Source https://climatologia.meteochile.gob.cl/application/historico/olaDeCalorEstacion/550001
Heat is considered above the 90 percentile of the historical average maximum temperatures for that month which is ≈18ºC for January and February. Heat waves were detected with maximum temperatures above 18ºC lasting at least three days
