# Supplementary material for: Rare upside of climate-induced phenological changes: Gentoo penguins (Pygoscelis papua) avoid heat events at Martillo Isl., Tierra del Fuego, Argentina
Source: PLoS One. 2026 May 20;21(5):e0347877. doi: 10.1371/journal.pone.0347877 (PMC13189336; doi:10.1371/journal.pone.0347877)
Supplement: S4 Table — (XLSX) [file pone.0347877.s004.xlsx]

## Sheet: S2 Table
year	month	day	time	temperature(ºC)	chicks at nest	total n chicks that season	percentage of chicks at nest
2015	1	21	700	15	25	32	78
2015	1	21	800	18	23	32	72
2015	1	21	900	18	20	32	63
2015	1	21	1000	18	25	32	78
2015	1	21	1100	19	26	32	81
2015	1	21	1200	19	26	32	81
2015	1	21	1300	20	32	32	100
2015	1	21	1400	21	30	32	94
2015	1	21	1500	22	27	32	85
2015	1	21	1600	23	22	32	69
2015	1	21	1700	24	9	32	28
2015	1	21	1800	24	14	32	44
2015	1	21	1900	24	11	32	34
2015	1	21	2000	23	14	32	44
2015	1	21	2100	23	17	32	53
2015	1	21	2200	21	20	32	63
2015	1	22	800	21	15	29	52
2015	1	22	900	21	14	29	48
2015	1	22	1000	20	22	29	76
2015	1	22	1100	22	21	29	72
2015	1	22	1200	22	21	29	72
2015	1	22	1300	23	22	29	76
2015	1	22	1400	24	17	29	59
2015	1	22	1500	23	18	29	62
2015	1	22	1600	19	18	29	62
2015	1	22	1700	15	20	29	69
2015	1	22	1800	15	18	29	62
2015	1	22	1900	14	23	29	79
2015	1	30	900	13	19	29	66
2015	1	30	1100	16	16	29	55
2015	1	30	1200	17	5	29	17
2015	1	30	1400	23	5	29	17
2015	1	30	1500	17	14	29	48
2015	1	30	1600	14	19	29	66
2015	2	4	700	15	18	29	62
2015	2	4	800	19	12	29	41
2015	2	4	900	20	13	29	45
2015	2	4	1000	19	15	29	52
2015	2	4	1100	19	6	29	21
2015	2	4	1200	19	14	29	48
2015	2	4	1300	19	15	29	52
2015	2	4	1400	20	15	29	52
2015	2	4	1500	22	11	29	38
2015	2	4	1600	22	11	29	38
2015	2	4	1700	22	8	29	28
2015	2	4	1800	22	6	29	21
2015	2	4	1900	21	7	29	24
2015	2	4	2000	19	12	29	41
2015	2	4	2100	16	17	29	59
2015	2	5	900	13	19	29	66
2015	2	5	1300	19	15	29	52
2015	2	5	1500	20	3	29	10
2015	2	5	1600	22	3	29	10
2015	2	5	1700	20	3	29	10
2015	2	5	1800	15	14	29	48
2015	2	5	2100	11	18	29	62
2016	1	28	800	14	19	19	100
2016	1	28	1300	16	19	19	100
2016	1	28	1500	18	12	19	63
2016	1	28	1600	20	6	19	32
2016	1	28	1630	22	3	19	16
2016	1	28	1700	22	8	19	42
2016	1	28	1730	22	11	19	58
2016	1	28	1800	21	15	19	79
2016	1	28	1830	20	16	19	84
2016	1	28	1900	20	13	19	68
2016	1	28	1930	20	16	19	84
2016	1	28	2000	20	18	19	95
2016	1	28	2100	18	18	19	95
2016	1	31	700	15	19	19	100
2016	1	31	1000	17	15	19	79
2016	1	31	1100	18	16	19	84
2016	1	31	1200	20	9	19	47
2016	1	31	1300	20	9	19	47
2016	1	31	1400	20	9	19	47
2016	1	31	1500	20	9	19	47
2016	1	31	1600	21	9	19	47
2016	1	31	1700	17	12	19	63
2016	1	31	1800	15	19	19	100
2016	1	31	1900	14	19	19	100
2016	2	6	600	11	19	19	100
2016	2	6	800	12	18	19	95
2016	2	6	900	16	16	19	84
2016	2	6	1200	17	19	19	100
2016	2	6	1300	19	16	19	84
2016	2	6	1500	16	17	19	89
2016	2	6	1700	14	15	19	79
2016	2	6	2000	13	19	19	100
2017	2	1	700	10	26	31	84
2017	2	1	1000	12	26	31	84
2017	2	1	1300	16	20	31	65
2017	2	1	1500	19	18	31	58
2017	2	1	1600	20	18	31	58
2017	2	1	1800	18	24	31	77
2017	2	1	1900	17	27	31	87
2017	2	1	2000	16	31	31	100
2017	2	8	600	10	25	31	81
2017	2	8	800	12	29	31	94
2017	2	8	1500	17	26	31	84
2017	2	8	1600	19	28	31	90
2017	2	8	1800	14	26	31	84
2017	2	8	2000	11	22	31	71
2017	2	10	700	13	31	31	100
2017	2	10	900	14	19	31	61
2017	2	10	1200	18	11	31	35
2017	2	10	1500	20	5	31	16
2017	2	10	1900	13	10	31	32
2017	2	12	1000	13	29	31	94
2017	2	12	1200	15	31	31	100
2017	2	12	1400	17	12	31	39
2017	2	12	1600	18	2	31	6
2017	2	12	1900	15	12	31	39
2017	2	13	1200	16	14	31	45
2017	2	13	1500	18	8	31	26
2017	2	13	2000	16	16	31	52
2017	2	14	1100	15	15	31	48
2017	2	14	1400	17	0	31	0
2017	2	14	1600	20	0	31	0
2017	2	14	1700	20	0	31	0
2017	2	14	1900	17	0	31	0
2017	2	14	2100	15	16	31	52
2019	1	19	700	14	29	35	83
2019	1	19	800	15	28	35	80
2019	1	19	1400	17	29	35	83
2019	1	19	1600	19	35	35	100
2019	1	19	1900	18	33	35	94
2019	1	19	2000	15	29	35	83
2019	1	19	2100	14	26	35	74
2019	2	4	600	11	31	35	89
2019	2	4	700	15	27	35	77
2019	2	4	800	17	21	35	60
2019	2	4	1000	20	11	35	31
2019	2	4	1300	22	13	35	37
2019	2	4	1500	25	3	35	9
2019	2	4	2000	19	12	35	34
2019	2	4	2100	17	18	35	51
2019	2	5	600	12	23	35	66
2019	2	5	700	14	25	35	71
2019	2	5	800	16	24	35	69
2019	2	5	1100	20	8	35	23
2019	2	5	1300	18	13	35	37
2019	2	5	1500	18	7	35	20
2019	2	5	1800	17	12	35	34
2019	2	5	2100	14	25	35	71
2020	1	22	800	11	28	35	80
2020	1	22	900	13	31	35	89
2020	1	22	1200	15	26	35	74
2020	1	22	1400	18	16	35	46
2020	1	22	1700	15	19	35	54
2020	1	22	1800	14	23	35	66
2020	1	22	1900	13	34	35	97
2020	2	1	700	11	23	35	66
2020	2	1	900	13	33	35	94
2020	2	1	1200	15	22	35	63
2020	2	1	1400	18	7	35	20
2020	2	1	1800	15	26	35	74
2020	2	1	1900	15	32	35	91
2020	2	1	2000	14	31	35	89
2021	1	2	800	17	31	43	72
2021	1	2	1600	20	21	43	49
2021	1	2	1700	19	30	43	70
2021	1	2	1900	17	31	43	72
2021	1	2	2000	10	37	43	86
2021	1	5	800	14	43	43	100
2021	1	5	1100	16	41	43	95
2021	1	5	1400	20	27	43	63
2021	1	5	1500	19	27	43	63
2021	1	5	1600	21	18	43	42
2021	1	5	1700	22	21	43	49
2021	1	5	1800	20	24	43	56
2021	1	5	1900	19	35	43	81
2021	1	5	2000	12	35	43	81
2021	1	15	700	9	39	43	91
2021	1	15	900	12	36	43	84
2021	1	15	1100	15	36	43	84
2021	1	15	1400	18	24	43	56
2021	1	15	1600	20	9	43	21
2021	1	15	1700	20	9	43	21
2021	1	15	1800	19	31	43	72
2021	1	15	2100	17	35	43	81
2021	1	15	2200	16	40	43	93
2021	1	16	500	11	43	43	100
2021	1	16	600	12	34	43	79
2021	1	16	1300	18	34	43	79
2021	1	16	1500	20	10	43	23
2021	1	16	1600	21	10	43	23
2021	1	16	1700	20	12	43	28
2021	1	16	1800	16	36	43	84
2021	1	16	1900	13	42	43	98
2021	1	16	2000	12	43	43	100
2022	1	20	700	10	43	47	91
2022	1	20	800	11	38	47	81
2022	1	20	900	12	35	47	74
2022	1	20	1000	13	37	47	79
2022	1	20	1100	15	42	47	89
2022	1	20	1400	20	12	47	26
2022	1	20	1500	23	13	47	28
2022	1	20	1600	24	12	47	26
2022	1	20	1700	25	10	47	21
2022	1	20	1800	25	10	47	21
2022	1	20	1900	23	12	47	26
2022	1	20	2000	23	15	47	32
2022	1	20	2100	21	18	47	38
2022	1	21	600	11	23	47	49
2022	1	21	700	14	26	47	55
2022	1	21	900	17	17	47	36
2022	1	21	1000	18	20	47	43
2022	1	21	1200	20	8	47	17
2022	1	21	1300	19	13	47	28
2022	1	21	1400	20	11	47	23
2022	1	21	1500	22	8	47	17
2022	1	21	1600	24	11	47	23
2022	1	21	1700	23	4	47	9
2022	1	21	1800	20	12	47	26
2022	1	21	1900	16	32	47	68
2022	1	21	2000	14	38	47	81
2023	1	7	1100	16	32	48	67
2023	1	7	1300	19	22	48	46
2023	1	7	1600	18	16	48	33
2023	1	7	1800	17	25	48	52
2023	1	8	900	16	30	48	63
2023	1	8	1100	19	26	48	54
2023	1	8	1200	21	9	48	19
2023	1	8	1300	23	13	48	27
2023	1	8	1400	23	16	48	33
2023	1	8	1500	23	15	48	31
2023	1	8	1600	24	12	48	25
2023	1	8	1700	24	6	48	13
2023	1	8	1800	23	7	48	15
2023	1	8	1900	22	6	48	13
2023	1	8	2000	22	11	48	23
2023	1	8	2100	20	11	48	23
2023	1	9	1100	15	18	48	38
2023	1	9	1400	19	10	48	21
2023	1	9	1500	19	2	48	4
2023	1	9	1600	17	20	48	42
2023	1	13	1100	16	9	48	19
2023	1	13	1500	17	8	48	17
2023	1	13	1600	18	9	48	19
2023	1	13	1800	17	9	48	19
2023	1	13	1900	17	12	48	25
2023	1	13	2100	15	23	48	48
2024	1	12	1300	16	61	61	100
2024	1	12	1400	17	60	61	98
2024	1	12	1500	17	56	61	92
2024	1	12	1600	15	58	61	95
2024	1	12	1900	15	47	61	77
2024	1	12	2000	13	55	61	90
2024	1	24	1300	15	49	61	80
2024	1	24	1400	17	34	61	56
2024	1	24	1500	19	17	61	28
2024	1	24	1700	17	23	61	38
2024	1	25	1100	15	30	61	49
2024	1	25	1300	18	58	61	95
2024	1	25	1400	19	7	61	11
2024	1	25	1500	20	0	61	0
2024	1	25	1600	21	6	61	10
2024	1	25	1700	22	5	61	8
2024	1	25	1800	20	5	61	8
2024	1	25	2000	17	19	61	31
